# Supplementary material for: Regulation of N6-Methyladenosine after Myocardial Infarction
Source: Cells. 2022 Jul 22;11(15):2271. doi: 10.3390/cells11152271 (PMC9329994; doi:10.3390/cells11152271)
Supplement: Supplementary file 1 [file cells-11-02271-s001.zip]

Archive with 3 entries (3 files):
- Movie 1 - sham.avi
- Movie 2 - MI.avi
- Supplementary Materials.pdf
